# Supplementary material for: Slower development of lower canopy beans produces better coffee
Source: J Exp Bot. 2020 Mar 24;71(14):4201–14. doi: 10.1093/jxb/eraa151 (PMC7337091; doi:10.1093/jxb/eraa151)
Supplement: eraa151_suppl_supplementary_dataset_S1 [file eraa151_suppl_supplementary_dataset_s1.xlsx]

## Sheet: Title
Slower development of lower canopy beans produces better coffee Bing Cheng*1,2, Heather E. Smyth1, Agnelo Furtado1, Robert J. Henry*1 1Queensland Alliance for Agriculture and Food Innovation, The University of Queensland, St Lucia, QLD 4067, Australia 2 Current address: Crop Production and Biostimulation Laboratory, Universite libre de Bruxelles, Campus Plaine CP242, Bd du Triomphe, 1050 Brussels…
C

## Sheet: Photosynthesis DEGs
			Fold change
PSII		Seq ID	LY vs LG	UY vs UG	LR vs LY	UR vs UY	Description
1.1.1.2	PS.lightreaction.photosystem II.PSII polypeptide subunits	c154023/f2p3/937	-1.58	-2.29			(at4g05180 : 221.0) Encodes the PsbQ subunit of the oxygen evolving complex of photosystem II.; photosystem II subunit Q-2 (PSBQ-2); FUNCTIONS IN: calcium ion binding; INVOLVED IN: peptidyl-cysteine S-nitrosylation; LOCATED IN: in 9 components; EXPRESSED IN: 23 plant structures; EXPRESSED DURING: 14 growth stages; CONTAINS InterPro DOMAIN/s: Photosystem II oxygen evolving complex protein PsbQ (In…
1.1.1.2	PS.lightreaction.photosystem II.PSII polypeptide subunits	c154915/f4p6/1272	-1.37	-1.99			(q40459|psbo_tobac : 563.0) Oxygen-evolving enhancer protein 1, chloroplast precursor (OEE1) (33 kDa subunit of oxygen evolving system of photosystem II) (OEC 33 kDa subunit) (33 kDa thylakoid membrane protein) - Nicotiana tabacum (Common tobacco) & (at3g50820 : 520.0) Encodes a protein which is an extrinsic subunit of photosystem II and which has been proposed to play a central role in stabiliza…
1.1.1.2	PS.lightreaction.photosystem II.PSII polypeptide subunits	c52740/f6p8/1370		-1.19			(q40459|psbo_tobac : 587.0) Oxygen-evolving enhancer protein 1, chloroplast precursor (OEE1) (33 kDa subunit of oxygen evolving system of photosystem II) (OEC 33 kDa subunit) (33 kDa thylakoid membrane protein) - Nicotiana tabacum (Common tobacco) & (loc_os01g31690.1 : 543.0) no description available & (at3g50820 : 538.0) Encodes a protein which is an extrinsic subunit of photosystem II and which…
1.1.1.2	PS.lightreaction.photosystem II.PSII polypeptide subunits	c22480/f2p0/561	-3.12	-3.77			(q41387|psbw_spiol : 103.0) Photosystem II reaction center W protein, chloroplast precursor (PSII 6.1 kDa protein) - Spinacia oleracea (Spinach) & (ipr009806 : 99.538795) Photosystem II PsbW, class 2 & (at2g30570 : 96.7) Encodes a protein similar to photosystem II reaction center subunit W.; photosystem II reaction center W (PSBW); FUNCTIONS IN: molecular_function unknown; INVOLVED IN: biological…
1.1.1.2	PS.lightreaction.photosystem II.PSII polypeptide subunits	c3592/f1p2/1131	-2.57	-3.12			(q9slq8|psbp_cucsa : 404.0) Oxygen-evolving enhancer protein 2, chloroplast precursor (OEE2) (23 kDa subunit of oxygen evolving system of photosystem II) (OEC 23 kDa subunit) (23 kDa thylakoid membrane protein) (OEC23) - Cucumis sativus (Cucumber) & (at1g06680 : 374.0) Encodes a 23 kD extrinsic protein that is part of photosystem II and participates in the regulation of oxygen evolution.; photosy…
1.1.1.2	PS.lightreaction.photosystem II.PSII polypeptide subunits	c30337/f1p2/1161	-2.53	-3.36			(q9slq8|psbp_cucsa : 408.0) Oxygen-evolving enhancer protein 2, chloroplast precursor (OEE2) (23 kDa subunit of oxygen evolving system of photosystem II) (OEC 23 kDa subunit) (23 kDa thylakoid membrane protein) (OEC23) - Cucumis sativus (Cucumber) & (at1g06680 : 375.0) Encodes a 23 kD extrinsic protein that is part of photosystem II and participates in the regulation of oxygen evolution.; photosy…
1.1.1.1	PS.lightreaction.photosystem II.LHC-II	c46280/f2p2/1097	-1.73	-2.75			(at4g10340 : 305.0) photosystem II encoding the light-harvesting chlorophyll a/b binding protein CP26 of the antenna system of the photosynthetic apparatus; light harvesting complex of photosystem II 5 (LHCB5); FUNCTIONS IN: chlorophyll binding; INVOLVED IN: response to blue light, response to red light, response to far red light, photosynthesis, nonphotochemical quenching; LOCATED IN: in 9 compo…
1.1.1.1	PS.lightreaction.photosystem II.LHC-II	c3852/f4p9/1092	-2.62	-3.9			(at4g10340 : 461.0) photosystem II encoding the light-harvesting chlorophyll a/b binding protein CP26 of the antenna system of the photosynthetic apparatus; light harvesting complex of photosystem II 5 (LHCB5); FUNCTIONS IN: chlorophyll binding; INVOLVED IN: response to blue light, response to red light, response to far red light, photosynthesis, nonphotochemical quenching; LOCATED IN: in 9 compo…
1.1.1.1	PS.lightreaction.photosystem II.LHC-II	c1017/f3p0/1005	-1.99	-2.52			(at5g54270 : 470.0) Lhcb3 protein is a component of the main light harvesting chlorophyll a/b-protein complex of Photosystem II (LHC II).; light-harvesting chlorophyll B-binding protein 3 (LHCB3); FUNCTIONS IN: structural molecule activity; INVOLVED IN: photosynthesis; LOCATED IN: light-harvesting complex, thylakoid, chloroplast thylakoid membrane, chloroplast; EXPRESSED IN: 24 plant structures; …
1.1.1.1	PS.lightreaction.photosystem II.LHC-II	c40273/f5p0/941	-2.52	-3.21			(at5g54270 : 470.0) Lhcb3 protein is a component of the main light harvesting chlorophyll a/b-protein complex of Photosystem II (LHC II).; light-harvesting chlorophyll B-binding protein 3 (LHCB3); FUNCTIONS IN: structural molecule activity; INVOLVED IN: photosynthesis; LOCATED IN: light-harvesting complex, thylakoid, chloroplast thylakoid membrane, chloroplast; EXPRESSED IN: 24 plant structures; …
1.1.1.1	PS.lightreaction.photosystem II.LHC-II	c153232/f1p5/1220	-2.44	-3.09			(loc_os07g37240.1 : 409.0) no description available & (at5g01530 : 405.0) light harvesting complex photosystem II (LHCB4.1); FUNCTIONS IN: chlorophyll binding; INVOLVED IN: response to blue light, response to red light, response to far red light, photosynthesis; LOCATED IN: in 6 components; EXPRESSED IN: 27 plant structures; EXPRESSED DURING: 14 growth stages; CONTAINS InterPro DOMAIN/s: Chloroph…
1.1.1.1	PS.lightreaction.photosystem II.LHC-II	c22081/f2p8/1121	-2.85	-3.79	-2.85	-3.79	(p08222|cb22_cucsa : 282.0) Chlorophyll a-b binding protein of LHCII type 1 (Chlorophyll a-b binding protein of LHCII type I) (CAB) (LHCP) (Fragment) - Cucumis sativus (Cucumber) & (loc_os01g52240.1 : 279.0) no description available & (at2g34420 : 260.0) Photosystem II type I chlorophyll a/b-binding protein; photosystem II light harvesting complex gene B1B2 (LHB1B2); FUNCTIONS IN: chlorophyll bin…
1.1.1.1	PS.lightreaction.photosystem II.LHC-II	c66376/f1p4/1194	-2.59	-3.44	-2.59	-3.44	(p27493|cb22_tobac : 436.0) Chlorophyll a-b binding protein 21, chloroplast precursor (LHCII type I CAB-21) (LHCP) - Nicotiana tabacum (Common tobacco) & (at2g34430 : 409.0) Photosystem II type I chlorophyll a/b-binding protein; light-harvesting chlorophyll-protein complex II subunit B1 (LHB1B1); FUNCTIONS IN: chlorophyll binding; INVOLVED IN: photosynthesis, light harvesting in photosystem II, p…
1.1.1.1	PS.lightreaction.photosystem II.LHC-II	c49588/f1p2/1026	-3.53	-3.95			(p27493|cb22_tobac : 504.0) Chlorophyll a-b binding protein 21, chloroplast precursor (LHCII type I CAB-21) (LHCP) - Nicotiana tabacum (Common tobacco) & (at2g34430 : 478.0) Photosystem II type I chlorophyll a/b-binding protein; light-harvesting chlorophyll-protein complex II subunit B1 (LHB1B1); FUNCTIONS IN: chlorophyll binding; INVOLVED IN: photosynthesis, light harvesting in photosystem II, p…
1.1.1.1	PS.lightreaction.photosystem II.LHC-II	c10698/f1p2/984	-5.68	-6.57			(p27493|cb22_tobac : 506.0) Chlorophyll a-b binding protein 21, chloroplast precursor (LHCII type I CAB-21) (LHCP) - Nicotiana tabacum (Common tobacco) & (at2g34430 : 481.0) Photosystem II type I chlorophyll a/b-binding protein; light-harvesting chlorophyll-protein complex II subunit B1 (LHB1B1); FUNCTIONS IN: chlorophyll binding; INVOLVED IN: photosynthesis, light harvesting in photosystem II, p…
1.1.1.1	PS.lightreaction.photosystem II.LHC-II	c51025/f1p1/947	-4.14	-4.85			(p27494|cb23_tobac : 496.0) Chlorophyll a-b binding protein 36, chloroplast precursor (LHCII type I CAB-36) (LHCP) - Nicotiana tabacum (Common tobacco) & (at2g05100 : 478.0) Lhcb2.1 protein encoding a subunit of the light harvesting complex II. Member of a gene family with high degree of sequence similarity. Initially LHCB2.3 was considered as a separate gene but appears to be an allele of LHCB2.…
1.1.1.1	PS.lightreaction.photosystem II.LHC-II	c20916/f1p3/1066	-3.54	-3.58			(p36494|cb4_spiol : 367.0) Chlorophyll a-b binding protein CP24, chloroplast precursor - Spinacia oleracea (Spinach) & (loc_os04g38410.1 : 367.0) no description available & (at1g15820 : 361.0) Lhcb6 protein (Lhcb6), light harvesting complex of photosystem II.; light harvesting complex photosystem II subunit 6 (LHCB6); FUNCTIONS IN: chlorophyll binding; INVOLVED IN: photosynthesis, nonphotochemica…
1.1.1.1	PS.lightreaction.photosystem II.LHC-II	c575/f4p2/1000	-4.45	-4.34			(p36494|cb4_spiol : 418.0) Chlorophyll a-b binding protein CP24, chloroplast precursor - Spinacia oleracea (Spinach) & (at1g15820 : 410.0) Lhcb6 protein (Lhcb6), light harvesting complex of photosystem II.; light harvesting complex photosystem II subunit 6 (LHCB6); FUNCTIONS IN: chlorophyll binding; INVOLVED IN: photosynthesis, nonphotochemical quenching; LOCATED IN: in 7 components; EXPRESSED IN…
PSI
1.1.2.1	PS.lightreaction.photosystem I.LHC-I	c23706/f2p3/1049	-3.53	-4.48			(at3g47470 : 417.0) Encodes a chlorophyll a/b-binding protein that is more similar to the PSI Cab proteins than the PSII cab proteins. The predicted protein is about 20 amino acids shorter than most known Cab proteins.; light-harvesting chlorophyll-protein complex I subunit A4 (LHCA4); FUNCTIONS IN: chlorophyll binding; INVOLVED IN: response to karrikin, photosynthesis; LOCATED IN: in 7 component…
1.1.2.1	PS.lightreaction.photosystem I.LHC-I	c27017/f2p1/1001	-3.21	-4.25			(loc_os06g21590.1 : 198.0) no description available & (at3g54890 : 194.0) Encodes a component of the light harvesting complex associated with photosystem I.; photosystem I light harvesting complex gene 1 (LHCA1); FUNCTIONS IN: chlorophyll binding; INVOLVED IN: response to blue light, response to red light, photosynthesis, light harvesting in photosystem I, response to far red light, photosynthesi…
1.1.2.1	PS.lightreaction.photosystem I.LHC-I	c45789/f1p2/1161	-3.81	-4.11			(at1g61520 : 385.0) PSI type III chlorophyll a/b-binding protein (Lhca3*1); photosystem I light harvesting complex gene 3 (LHCA3); FUNCTIONS IN: chlorophyll binding; INVOLVED IN: photosynthesis, light harvesting, photosynthesis; LOCATED IN: light-harvesting complex, chloroplast thylakoid membrane, plastoglobule; EXPRESSED IN: 23 plant structures; EXPRESSED DURING: 14 growth stages; CONTAINS Inter…
1.1.2.1	PS.lightreaction.photosystem I.LHC-I	c55530/f1p0/1264	-3.36	-4.51			(p13869|cb12_pethy : 464.0) Chlorophyll a-b binding protein, chloroplast precursor (LHCI type II CAB) - Petunia hybrida (Petunia) & (at3g61470 : 434.0) Encodes a component of the light harvesting antenna complex of photosystem I.; photosystem I light harvesting complex gene 2 (LHCA2); FUNCTIONS IN: chlorophyll binding; INVOLVED IN: photosynthesis, light harvesting in photosystem I, photosynthesis…
1.1.2.1	PS.lightreaction.photosystem I.LHC-I	c6144/f1p3/1340	-2.84	-3.34			(loc_os02g10390.1 : 258.0) no description available & (at1g61520 : 251.0) PSI type III chlorophyll a/b-binding protein (Lhca3*1); photosystem I light harvesting complex gene 3 (LHCA3); FUNCTIONS IN: chlorophyll binding; INVOLVED IN: photosynthesis, light harvesting, photosynthesis; LOCATED IN: light-harvesting complex, chloroplast thylakoid membrane, plastoglobule; EXPRESSED IN: 23 plant structur…
1.1.2.1	PS.lightreaction.photosystem I.LHC-I	c70535/f8p3/995	-4.44	-5.05			(at3g47470 : 416.0) Encodes a chlorophyll a/b-binding protein that is more similar to the PSI Cab proteins than the PSII cab proteins. The predicted protein is about 20 amino acids shorter than most known Cab proteins.; light-harvesting chlorophyll-protein complex I subunit A4 (LHCA4); FUNCTIONS IN: chlorophyll binding; INVOLVED IN: response to karrikin, photosynthesis; LOCATED IN: in 7 component…
1.1.2.1	PS.lightreaction.photosystem I.LHC-I	c8390/f2p6/1366	-3	-3.37			(p13869|cb12_pethy : 503.0) Chlorophyll a-b binding protein, chloroplast precursor (LHCI type II CAB) - Petunia hybrida (Petunia) & (at3g61470 : 447.0) Encodes a component of the light harvesting antenna complex of photosystem I.; photosystem I light harvesting complex gene 2 (LHCA2); FUNCTIONS IN: chlorophyll binding; INVOLVED IN: photosynthesis, light harvesting in photosystem I, photosynthesis…
1.1.2.2	PS.lightreaction.photosystem I.PSI polypeptide subunits	c13597/f5p2/729	-2.29	-2.88			(p22181|psah_orysa : 168.0) Photosystem I reaction center subunit VI, chloroplast precursor (PSI-H) (Light-harvesting complex I 11 kDa protein) (Protein GOS5) - Oryza sativa (Rice) & (loc_os05g48630.2 : 168.0) no description available & (at1g52230 : 164.0) photosystem I subunit H2 (PSAH2); FUNCTIONS IN: molecular_function unknown; INVOLVED IN: photosynthesis; LOCATED IN: in 6 components; EXPRESSE…
1.1.2.2	PS.lightreaction.photosystem I.PSI polypeptide subunits	c17083/f2p0/1064	-3.18	-3.38			(p12355|psaf_spiol : 284.0) Photosystem I reaction center subunit III, chloroplast precursor (Light-harvesting complex I 17 kDa protein) (PSI-F) - Spinacia oleracea (Spinach) & (at1g31330 : 282.0) Encodes subunit F of photosystem I.; photosystem I subunit F (PSAF); FUNCTIONS IN: molecular_function unknown; INVOLVED IN: photosynthesis; LOCATED IN: in 7 components; EXPRESSED IN: 25 plant structures…
1.1.2.2	PS.lightreaction.photosystem I.PSI polypeptide subunits	c25205/f3p0/555	-3.95	-4			(at1g30380 : 169.0) Encodes subunit K of photosystem I reaction center.; photosystem I subunit K (PSAK); FUNCTIONS IN: molecular_function unknown; INVOLVED IN: photosynthesis; LOCATED IN: thylakoid, chloroplast thylakoid membrane, photosystem I, chloroplast, membrane; EXPRESSED IN: 23 plant structures; EXPRESSED DURING: 13 growth stages; CONTAINS InterPro DOMAIN/s: Photosystem I PsaG/PsaK protein…
1.1.2.2	PS.lightreaction.photosystem I.PSI polypeptide subunits	c25509/f2p0/720	-5.23	-6.27			(at5g64040 : 108.0) Encodes the only subunit of photosystem I located entirely in the thylakoid lumen. May be involved in the interaction between plastocyanin and the photosystem I complex.; PSAN; FUNCTIONS IN: calmodulin binding; INVOLVED IN: photosynthetic electron transport in photosystem I; LOCATED IN: chloroplast thylakoid membrane, photosystem I, chloroplast thylakoid lumen, chloroplast, ch…
1.1.2.2	PS.lightreaction.photosystem I.PSI polypeptide subunits	c34744/f1p0/684	-3.62	-3.56			(at1g55670 : 194.0) Encodes subunit G of photosystem I, an 11-kDa membrane protein that plays an important role in electron transport between plastocyanin and PSI and is involved in the stability of the PSI complex. PSI-G subunit is bound to PSI-B and is in contact with Lhca1. The protein inserts into thylakoids by a direct or "spontaneous" pathway that does not involve the activities of any know…
1.1.2.2	PS.lightreaction.photosystem I.PSI polypeptide subunits	c65847/f1p0/621	-4.86	-5.56			(at1g08380 : 160.0) Encodes subunit O of photosystem I.; photosystem I subunit O (PSAO); FUNCTIONS IN: molecular_function unknown; INVOLVED IN: response to salt stress, photosynthesis, light harvesting in photosystem I; LOCATED IN: thylakoid, photosystem I, chloroplast; EXPRESSED IN: 21 plant structures; EXPRESSED DURING: 13 growth stages; CONTAINS InterPro DOMAIN/s: Photosystem I PsaO (InterPro:…
1.1.2.2	PS.lightreaction.photosystem I.PSI polypeptide subunits	c70202/f2p0/938	-2.8	-4.13			(p12355|psaf_spiol : 285.0) Photosystem I reaction center subunit III, chloroplast precursor (Light-harvesting complex I 17 kDa protein) (PSI-F) - Spinacia oleracea (Spinach) & (at1g31330 : 282.0) Encodes subunit F of photosystem I.; photosystem I subunit F (PSAF); FUNCTIONS IN: molecular_function unknown; INVOLVED IN: photosynthesis; LOCATED IN: in 7 components; EXPRESSED IN: 25 plant structures…
1.1.2.2	PS.lightreaction.photosystem I.PSI polypeptide subunits	c153694/f2p0/804		-3.72			(q39654|psal_cucsa : 181.0) Photosystem I reaction center subunit XI, chloroplast precursor (PSI-L) (PSI subunit V) - Cucumis sativus (Cucumber) & (loc_os12g23200.1 : 180.0) no description available & (at4g12800 : 175.0) Encodes subunit L of photosystem I reaction center.; photosystem I subunit l (PSAL); FUNCTIONS IN: molecular_function unknown; INVOLVED IN: photosynthesis, light reaction, photos…
1.1.2.2	PS.lightreaction.photosystem I.PSI polypeptide subunits	c19171/f1p2/821		-1.69			(q41229|psaeb_nicsy : 144.0) Photosystem I reaction center subunit IV B, chloroplast precursor (PSI-E B) [Contains: Photosystem I reaction center subunit IV B isoform 2] - Nicotiana sylvestris (Wood tobacco) & (at2g20260 : 122.0) Encodes subunit E of photosystem I.; photosystem I subunit E-2 (PSAE-2); FUNCTIONS IN: catalytic activity; INVOLVED IN: photosynthesis; LOCATED IN: thylakoid, chloroplas…
1.1.2.2	PS.lightreaction.photosystem I.PSI polypeptide subunits	c19491/f3p2/942		-1.14			(p32869|psad_cucsa : 335.0) Photosystem I reaction center subunit II, chloroplast precursor (Photosystem I 20 kDa subunit) (PSI-D) (PS I subunit 5) - Cucumis sativus (Cucumber) & (at1g03130 : 298.0) Encodes a protein predicted by sequence similarity with spinach PsaD to be photosystem I reaction center subunit II (PsaD2); photosystem I subunit D-2 (PSAD-2); FUNCTIONS IN: molecular_function unknow…
1.1.2.2	PS.lightreaction.photosystem I.PSI polypeptide subunits	c24120/f1p0/991		-3.46			(at4g12800 : 144.0) Encodes subunit L of photosystem I reaction center.; photosystem I subunit l (PSAL); FUNCTIONS IN: molecular_function unknown; INVOLVED IN: photosynthesis, light reaction, photosynthesis; LOCATED IN: in 7 components; EXPRESSED IN: 24 plant structures; EXPRESSED DURING: 14 growth stages; CONTAINS InterPro DOMAIN/s: Photosystem I reaction centre, subunit XI PsaL (InterPro:IPR003…
1.1.2.2	PS.lightreaction.photosystem I.PSI polypeptide subunits	c55146/f7p2/690		-1.47			(q41229|psaeb_nicsy : 144.0) Photosystem I reaction center subunit IV B, chloroplast precursor (PSI-E B) [Contains: Photosystem I reaction center subunit IV B isoform 2] - Nicotiana sylvestris (Wood tobacco) & (at2g20260 : 122.0) Encodes subunit E of photosystem I.; photosystem I subunit E-2 (PSAE-2); FUNCTIONS IN: catalytic activity; INVOLVED IN: photosynthesis; LOCATED IN: thylakoid, chloroplas…
1.1.2.2	PS.lightreaction.photosystem I.PSI polypeptide subunits	c668/f2p0/815		-3.44			(at4g12800 : 163.0) Encodes subunit L of photosystem I reaction center.; photosystem I subunit l (PSAL); FUNCTIONS IN: molecular_function unknown; INVOLVED IN: photosynthesis, light reaction, photosynthesis; LOCATED IN: in 7 components; EXPRESSED IN: 24 plant structures; EXPRESSED DURING: 14 growth stages; CONTAINS InterPro DOMAIN/s: Photosystem I reaction centre, subunit XI PsaL (InterPro:IPR003…

## Sheet: Hormone DEGs
			Fold change
Auxin		Seq ID	LY vs LG	UY vs UG	LR vs LY	UR vs UY	Description
17.2.3	hormone metabolism.auxin.induced-regulated-responsive-activated	c16801/f3p4/1470	-1.77				(p49249|in22_maize : 368.0) IN2-2 protein - Zea mays (Maize) & (loc_os04g26910.1 : 361.0) no description available & (at1g60710 : 355.0) Encodes ATB2.; ATB2; FUNCTIONS IN: oxidoreductase activity; INVOLVED IN: response to cadmium ion; EXPRESSED IN: 23 plant structures; EXPRESSED DURING: 14 growth stages; CONTAINS InterPro DOMAIN/s: Aldo/keto reductase (InterPro:IPR001395), Aldo/keto reductase sub…
17.2.3	hormone metabolism.auxin.induced-regulated-responsive-activated	c17090/f2p0/604		1.25			(at4g27450 : 159.0) Aluminium induced protein with YGL and LRDR motifs; FUNCTIONS IN: molecular_function unknown; INVOLVED IN: biological_process unknown; LOCATED IN: cytosol, nucleus, plasma membrane; EXPRESSED IN: 25 plant structures; EXPRESSED DURING: 14 growth stages; BEST Arabidopsis thaliana protein match is: Aluminium induced protein with YGL and LRDR motifs (TAIR:AT3G15450.1); Has 30201 B…
17.2.3	hormone metabolism.auxin.induced-regulated-responsive-activated	c18729/f3p0/807		1.12			(q05349|12kd_fraan : 139.0) Auxin-repressed 12.5 kDa protein - Fragaria ananassa (Strawberry) & (at1g28330 : 137.0) dormancy-associated protein (DRM1); dormancy-associated protein-like 1 (DYL1); FUNCTIONS IN: molecular_function unknown; INVOLVED IN: response to fructose stimulus, response to sucrose stimulus, response to glucose stimulus; LOCATED IN: cellular_component unknown; EXPRESSED IN: 22 p…
17.2.3	hormone metabolism.auxin.induced-regulated-responsive-activated	c22853/f1p1/809		2.2			(at2g46690 : 127.0) SAUR-like auxin-responsive protein family ; CONTAINS InterPro DOMAIN/s: Auxin responsive SAUR protein (InterPro:IPR003676); BEST Arabidopsis thaliana protein match is: SAUR-like auxin-responsive protein family (TAIR:AT3G61900.1); Has 1291 Blast hits to 1280 proteins in 26 species: Archae - 0; Bacteria - 0; Metazoa - 0; Fungi - 0; Plants - 1290; Viruses - 0; Other Eukaryotes - …
17.2.3	hormone metabolism.auxin.induced-regulated-responsive-activated	c23295/f2p3/2167		-1.09			(at5g65470 : 733.0) O-fucosyltransferase family protein; CONTAINS InterPro DOMAIN/s: GDP-fucose protein O-fucosyltransferase (InterPro:IPR019378); BEST Arabidopsis thaliana protein match is: O-fucosyltransferase family protein (TAIR:AT4G24530.1); Has 30201 Blast hits to 17322 proteins in 780 species: Archae - 12; Bacteria - 1396; Metazoa - 17338; Fungi - 3422; Plants - 5037; Viruses - 0; Other Eu…
17.2.3	hormone metabolism.auxin.induced-regulated-responsive-activated	c2396/f8p0/753	1.58	1.75			(at1g75580 : 172.0) SAUR-like auxin-responsive protein family ; CONTAINS InterPro DOMAIN/s: Auxin responsive SAUR protein (InterPro:IPR003676); BEST Arabidopsis thaliana protein match is: SAUR-like auxin-responsive protein family (TAIR:AT1G19830.1); Has 1403 Blast hits to 1386 proteins in 27 species: Archae - 0; Bacteria - 0; Metazoa - 0; Fungi - 0; Plants - 1402; Viruses - 0; Other Eukaryotes - …
17.2.3	hormone metabolism.auxin.induced-regulated-responsive-activated	c24764/f3p4/2298		-1.27			(at5g65470 : 731.0) O-fucosyltransferase family protein; CONTAINS InterPro DOMAIN/s: GDP-fucose protein O-fucosyltransferase (InterPro:IPR019378); BEST Arabidopsis thaliana protein match is: O-fucosyltransferase family protein (TAIR:AT4G24530.1); Has 30201 Blast hits to 17322 proteins in 780 species: Archae - 12; Bacteria - 1396; Metazoa - 17338; Fungi - 3422; Plants - 5037; Viruses - 0; Other Eu…
17.2.3	hormone metabolism.auxin.induced-regulated-responsive-activated	c31316/f1p0/1137		2.1			(at2g46690 : 126.0) SAUR-like auxin-responsive protein family ; CONTAINS InterPro DOMAIN/s: Auxin responsive SAUR protein (InterPro:IPR003676); BEST Arabidopsis thaliana protein match is: SAUR-like auxin-responsive protein family (TAIR:AT3G61900.1); Has 1291 Blast hits to 1280 proteins in 26 species: Archae - 0; Bacteria - 0; Metazoa - 0; Fungi - 0; Plants - 1290; Viruses - 0; Other Eukaryotes - …
17.2.3	hormone metabolism.auxin.induced-regulated-responsive-activated	c44100/f1p4/1072	1.79	1.97			(loc_os08g35110.1 : 124.0) no description available & (at5g20820 : 119.0) SAUR-like auxin-responsive protein family ; CONTAINS InterPro DOMAIN/s: Auxin responsive SAUR protein (InterPro:IPR003676); BEST Arabidopsis thaliana protein match is: SAUR-like auxin-responsive protein family (TAIR:AT1G72430.1); Has 120 Blast hits to 120 proteins in 13 species: Archae - 0; Bacteria - 0; Metazoa - 0; Fungi …
17.2.1	hormone metabolism.auxin.synthesis-degradation	c45825/f1p2/1630	1.66	1.82			(at4g15550 : 425.0) UDP-glucose:indole-3-acetate beta-D-glucosyltransferase; indole-3-acetate beta-D-glucosyltransferase (IAGLU); FUNCTIONS IN: UDP-glycosyltransferase activity, transferase activity, transferring glycosyl groups; INVOLVED IN: metabolic process; LOCATED IN: chloroplast; EXPRESSED IN: 17 plant structures; EXPRESSED DURING: 7 growth stages; CONTAINS InterPro DOMAIN/s: UDP-glucuronos…
17.2.3	hormone metabolism.auxin.induced-regulated-responsive-activated	c51757/f5p2/869		1.5			(loc_os08g35110.1 : 124.0) no description available & (at5g20820 : 119.0) SAUR-like auxin-responsive protein family ; CONTAINS InterPro DOMAIN/s: Auxin responsive SAUR protein (InterPro:IPR003676); BEST Arabidopsis thaliana protein match is: SAUR-like auxin-responsive protein family (TAIR:AT1G72430.1); Has 120 Blast hits to 120 proteins in 13 species: Archae - 0; Bacteria - 0; Metazoa - 0; Fungi …
17.2.3	hormone metabolism.auxin.induced-regulated-responsive-activated	c53561/f2p1/1359		1.24			(at4g27450 : 225.0) Aluminium induced protein with YGL and LRDR motifs; FUNCTIONS IN: molecular_function unknown; INVOLVED IN: biological_process unknown; LOCATED IN: cytosol, nucleus, plasma membrane; EXPRESSED IN: 25 plant structures; EXPRESSED DURING: 14 growth stages; BEST Arabidopsis thaliana protein match is: Aluminium induced protein with YGL and LRDR motifs (TAIR:AT3G15450.1); Has 30201 B…
17.2.3	hormone metabolism.auxin.induced-regulated-responsive-activated	c57140/f1p1/1027		1.3			(at4g27450 : 373.0) Aluminium induced protein with YGL and LRDR motifs; FUNCTIONS IN: molecular_function unknown; INVOLVED IN: biological_process unknown; LOCATED IN: cytosol, nucleus, plasma membrane; EXPRESSED IN: 25 plant structures; EXPRESSED DURING: 14 growth stages; BEST Arabidopsis thaliana protein match is: Aluminium induced protein with YGL and LRDR motifs (TAIR:AT3G15450.1); Has 30201 B…
17.2.3	hormone metabolism.auxin.induced-regulated-responsive-activated	c63099/f2p3/1512		-1.19			(loc_os04g26910.1 : 543.0) no description available & (at1g60710 : 532.0) Encodes ATB2.; ATB2; FUNCTIONS IN: oxidoreductase activity; INVOLVED IN: response to cadmium ion; EXPRESSED IN: 23 plant structures; EXPRESSED DURING: 14 growth stages; CONTAINS InterPro DOMAIN/s: Aldo/keto reductase (InterPro:IPR001395), Aldo/keto reductase subgroup (InterPro:IPR020471); BEST Arabidopsis thaliana protein m…
ABA
17.1.1	hormone metabolism.abscisic acid.synthesis-degradation	c22883/f2p2/1518	-1.68	-1.37			(at3g21750 : 229.0) Encodes a glucosyltransferase that can attach glucose to a number of hydroxylated phenolic compounds as well as quercetins in vitro; UDP-glucosyl transferase 71B1 (UGT71B1); FUNCTIONS IN: quercetin 3-O-glucosyltransferase activity, UDP-glycosyltransferase activity, UDP-glucosyltransferase activity, transferase activity, transferring glycosyl groups; INVOLVED IN: metabolic proc…
17.1.1.1.11	hormone metabolism.abscisic acid.synthesis-degradation.synthesis.short chain alcohol dehydrogenmase (ABA2)	c45861/f1p0/1048	2.52	3.76			(loc_os04g33240.1 : 246.0) no description available & (at4g03140 : 213.0) NAD(P)-binding Rossmann-fold superfamily protein; FUNCTIONS IN: oxidoreductase activity, binding, catalytic activity; INVOLVED IN: oxidation reduction, metabolic process; LOCATED IN: cellular_component unknown; EXPRESSED IN: 20 plant structures; EXPRESSED DURING: 13 growth stages; CONTAINS InterPro DOMAIN/s: Short-chain deh…
17.1.1	hormone metabolism.abscisic acid.synthesis-degradation	c41869/f2p0/1831		2.95			(at3g21760 : 339.0) Encodes HYR1, a UDP glycosyltransferase (UGT). HYR1 glucosylates hypostatin, an inhibitor of cell expansion in vivo to form a bioactive glucoside.; HYPOSTATIN RESISTANCE 1 (HYR1); FUNCTIONS IN: UDP-glycosyltransferase activity, transferase activity, transferring glycosyl groups; INVOLVED IN: metabolic process; LOCATED IN: cellular_component unknown; EXPRESSED IN: 21 plant stru…
17.1.2	hormone metabolism.abscisic acid.signal transduction	c45757/f3p0/2556		1.09			(at3g19290 : 243.0) bZIP transcription factor with specificity for abscisic acid-responsive elements (ABRE). Mediate ABA-dependent stress responses.; ABRE binding factor 4 (ABF4); CONTAINS InterPro DOMAIN/s: Basic-leucine zipper (bZIP) transcription factor (InterPro:IPR004827), bZIP transcription factor, bZIP-1 (InterPro:IPR011616); BEST Arabidopsis thaliana protein match is: abscisic acid respon…
17.1.1.1.10	hormone metabolism.abscisic acid.synthesis-degradation.synthesis.9-cis-epoxycarotenoid dioxygenase	c51372/f4p3/2599		-1.1			(at3g14440 : 832.0) Encodes 9-<i>cis</i>-epoxycarotenoid dioxygenase, a key enzyme in the biosynthesis of abscisic acid. Regulated in response to drought and salinity. Expressed in roots, flowers and seeds. Localized to the chloroplast stroma and thylakoid membrane.; nine-cis-epoxycarotenoid dioxygenase 3 (NCED3); CONTAINS InterPro DOMAIN/s: Carotenoid oxygenase (InterPro:IPR004294); BEST Arabido…
17.1.3	hormone metabolism.abscisic acid.induced-regulated-responsive-activated	c62952/f6p0/968		-0.78			(at2g47770 : 121.0) Encodes a membrane-bound protein designated AtTSPO (Arabidopsis thaliana TSPO-related). AtTSPO is related to the bacterial outer membrane tryptophan-rich sensory protein (TspO) and the mammalian mitochondrial 18 kDa Translocator Protein (18 kDa TSPO), members of the TspO/MBR domain-containing membrane proteins. Mainly detected in dry seeds, but can be induced in vegetative tis…
17.1.2	hormone metabolism.abscisic acid.signal transduction	c74207/f1p1/3226		-0.99			(at2g30470 : 328.0) HSI2 is a member of a novel family of B3 domain proteins with a sequence similar to the ERF-associated amphiphilic repression (EAR) motif. It functions as an active repressor of the Spo minimal promoter (derived from a gene for sweet potato sporamin A1) through the EAR motif. It contains a plant-specific B3 DNA-binding domain. The Arabidopsis genome contains 42 genes with B3 d…
Cytokinin
17.4.2	hormone metabolism.cytokinin.signal transduction	c116236/f3p2/4445	-1.58	-1.57			(at2g01830 : 1267.0) Histidine kinase: cytokinin-binding receptor that transduces cytokinin signals across the plasma membrane; WOODEN LEG (WOL); FUNCTIONS IN: osmosensor activity, cytokine binding, cytokinin receptor activity, protein histidine kinase activity, phosphoprotein phosphatase activity; INVOLVED IN: in 7 processes; LOCATED IN: membrane; EXPRESSED IN: 30 plant structures; EXPRESSED DUR…
17.4.1	hormone metabolism.cytokinin.synthesis-degradation	c22552/f1p1/1961	-1.86	-1.75	-2.59	-2.31	(at3g63440 : 712.0) This gene used to be called AtCKX7. It encodes a protein whose sequence is similar to cytokinin oxidase/dehydrogenase, which catalyzes the degradation of cytokinins.; cytokinin oxidase/dehydrogenase 6 (CKX6); CONTAINS InterPro DOMAIN/s: Cytokinin dehydrogenase 1, FAD/cytokinin binding domain (InterPro:IPR015345), FAD-binding, type 2 (InterPro:IPR016166), FAD-linked oxidase-lik…
17.4.1	hormone metabolism.cytokinin.synthesis-degradation	c43717/f1p1/1212	-3.36	-2.52			(loc_os01g71310.1 : 439.0) no description available & (at2g41510 : 435.0) It encodes a protein whose sequence is similar to cytokinin oxidase/dehydrogenase, which catalyzes the degradation of cytokinins.; cytokinin oxidase/dehydrogenase 1 (CKX1); FUNCTIONS IN: cytokinin dehydrogenase activity; INVOLVED IN: N-terminal protein myristoylation, cytokinin catabolic process, meristem development; LOCAT…
17.4.1	hormone metabolism.cytokinin.synthesis-degradation	c6267/f3p0/1718	1.38	1.61			(loc_os02g51910.1 : 427.0) no description available & (at1g22400 : 409.0) UGT85A1; FUNCTIONS IN: in 6 functions; INVOLVED IN: metabolic process; LOCATED IN: cellular_component unknown; EXPRESSED IN: 22 plant structures; EXPRESSED DURING: 10 growth stages; CONTAINS InterPro DOMAIN/s: UDP-glucuronosyl/UDP-glucosyltransferase (InterPro:IPR002213); BEST Arabidopsis thaliana protein match is: UDP-gluc…
17.4.1	hormone metabolism.cytokinin.synthesis-degradation	c65468/f1p2/2039	-2.71	-3.41			(at1g75450 : 743.0) This gene used to be called AtCKX6. It encodes a protein whose sequence is similar to cytokinin oxidase/dehydrogenase, which catalyzes the degradation of cytokinins.; cytokinin oxidase 5 (CKX5); CONTAINS InterPro DOMAIN/s: Cytokinin dehydrogenase 1, FAD/cytokinin binding domain (InterPro:IPR015345), FAD-binding, type 2 (InterPro:IPR016166), Oxygen oxidoreductase covalent FAD-b…
17.4.2	hormone metabolism.cytokinin.signal transduction	c97754/f1p4/4242	-2.61	-2.69			(at2g01830 : 1273.0) Histidine kinase: cytokinin-binding receptor that transduces cytokinin signals across the plasma membrane; WOODEN LEG (WOL); FUNCTIONS IN: osmosensor activity, cytokine binding, cytokinin receptor activity, protein histidine kinase activity, phosphoprotein phosphatase activity; INVOLVED IN: in 7 processes; LOCATED IN: membrane; EXPRESSED IN: 30 plant structures; EXPRESSED DUR…
17.4.1	hormone metabolism.cytokinin.synthesis-degradation	c36544/f2p1/1779		-4.01			(at1g68460 : 306.0) Encodes a putative adenylate isopentenyltransferase. It catalyzes the formation of isopentenyladenosine 5'-monophosphate (iPMP) from AMP and dimethylallylpyrophosphate (DMAPP), but it has a lower Km for ADP and likely works using ADP or ATP in plants. It is involved in cytokinin biosynthesis.; isopentenyltransferase 1 (IPT1); FUNCTIONS IN: AMP dimethylallyltransferase activity…
17.4.1	hormone metabolism.cytokinin.synthesis-degradation	c58169/f2p1/1920		1.83			(loc_os07g30469.1 : 354.0) no description available & (at1g22360 : 314.0) UDP-glucosyl transferase 85A2 (UGT85A2); FUNCTIONS IN: UDP-glycosyltransferase activity, transferase activity, transferring glycosyl groups, glucuronosyltransferase activity; INVOLVED IN: metabolic process; LOCATED IN: cellular_component unknown; EXPRESSED IN: 21 plant structures; EXPRESSED DURING: 11 growth stages; CONTAIN…
Ethylene
17.5.1.2	hormone metabolism.ethylene.synthesis-degradation.1-aminocyclopropane-1-carboxylate oxidase	c110538/f1p1/1545	1.51	1.85			(p31237|acco_actch : 443.0) 1-aminocyclopropane-1-carboxylate oxidase (EC 1.14.17.4) (ACC oxidase) (Ethylene-forming enzyme) (EFE) - Actinidia chinensis (Kiwi) (Yangtao) & (at1g05010 : 398.0) Encodes 1-aminocyclopropane-1-carboxylate oxidase; ethylene-forming enzyme (EFE); FUNCTIONS IN: 1-aminocyclopropane-1-carboxylate oxidase activity; INVOLVED IN: response to fungus, ethylene biosynthetic proc…
17.5.1.2	hormone metabolism.ethylene.synthesis-degradation.1-aminocyclopropane-1-carboxylate oxidase	c53099/f6p40/1543	1.58	1.93			(p31237|acco_actch : 530.0) 1-aminocyclopropane-1-carboxylate oxidase (EC 1.14.17.4) (ACC oxidase) (Ethylene-forming enzyme) (EFE) - Actinidia chinensis (Kiwi) (Yangtao) & (at1g05010 : 470.0) Encodes 1-aminocyclopropane-1-carboxylate oxidase; ethylene-forming enzyme (EFE); FUNCTIONS IN: 1-aminocyclopropane-1-carboxylate oxidase activity; INVOLVED IN: response to fungus, ethylene biosynthetic proc…
17.5.3	hormone metabolism.ethylene.induced-regulated-responsive-activated	c54835/f2p0/1667	-2.02	-2.08			(at4g29100 : 314.0) basic helix-loop-helix (bHLH) DNA-binding superfamily protein; FUNCTIONS IN: sequence-specific DNA binding transcription factor activity; INVOLVED IN: regulation of transcription; LOCATED IN: nucleus; EXPRESSED IN: 22 plant structures; EXPRESSED DURING: 10 growth stages; CONTAINS InterPro DOMAIN/s: Helix-loop-helix DNA-binding domain (InterPro:IPR001092), Helix-loop-helix DNA-…
17.5.3	hormone metabolism.ethylene.induced-regulated-responsive-activated	c57764/f2p0/1499	-1.96	-1.98			(at4g29100 : 276.0) basic helix-loop-helix (bHLH) DNA-binding superfamily protein; FUNCTIONS IN: sequence-specific DNA binding transcription factor activity; INVOLVED IN: regulation of transcription; LOCATED IN: nucleus; EXPRESSED IN: 22 plant structures; EXPRESSED DURING: 10 growth stages; CONTAINS InterPro DOMAIN/s: Helix-loop-helix DNA-binding domain (InterPro:IPR001092), Helix-loop-helix DNA-…
17.5.2	hormone metabolism.ethylene.signal transduction	c687/f10p2/1627	1.42	1.4			(q40478|erf5_tobac : 191.0) Ethylene-responsive transcription factor 5 (Ethylene-responsive element-binding factor 5 homolog) (EREBP-4) (NtERF4) - Nicotiana tabacum (Common tobacco) & (at5g61600 : 124.0) encodes a member of the ERF (ethylene response factor) subfamily B-3 of ERF/AP2 transcription factor family. The protein contains one AP2 domain. There are 18 members in this subfamily including …
17.5.1.1	hormone metabolism.ethylene.synthesis-degradation.1-aminocyclopropane-1-carboxylate synthase	c76264/f1p2/1896	2.36	3.06			(p37821|1a1c_maldo : 712.0) 1-aminocyclopropane-1-carboxylate synthase (EC 4.4.1.14) (ACC synthase) (S-adenosyl-L-methionine methylthioadenosine-lyase) - Malus domestica (Apple) (Malus sylvestris) & (at3g49700 : 705.0) encodes a a member of the 1-aminocyclopropane-1-carboxylate (ACC) synthase (S-adenosyl-L-methionine methylthioadenosine-lyase, EC 4.4.1.14) gene family. Mutants produce elevated le…
17.5.2	hormone metabolism.ethylene.signal transduction	c86079/f3p4/5005		1.08			(at3g23150 : 765.0) Involved in ethylene perception in Arabidopsis; ethylene response 2 (ETR2); FUNCTIONS IN: ethylene binding, protein histidine kinase activity, receptor activity, glycogen synthase kinase 3 activity; INVOLVED IN: negative regulation of ethylene mediated signaling pathway; LOCATED IN: endomembrane system, endoplasmic reticulum membrane, membrane; EXPRESSED IN: 22 plant structure…
17.5.2	hormone metabolism.ethylene.signal transduction	c107902/f1p7/5060		1.15			(at3g04580 : 563.0) Ethylene receptor, subfamily 2. Has serine kinase activity.; ETHYLENE INSENSITIVE 4 (EIN4); FUNCTIONS IN: ethylene binding, protein histidine kinase activity, receptor activity, glycogen synthase kinase 3 activity; INVOLVED IN: negative regulation of ethylene mediated signaling pathway; LOCATED IN: endomembrane system, endoplasmic reticulum membrane, membrane; EXPRESSED IN: 22…
17.5.2	hormone metabolism.ethylene.signal transduction	c110381/f1p3/4539		1.32			(at3g23150 : 775.0) Involved in ethylene perception in Arabidopsis; ethylene response 2 (ETR2); FUNCTIONS IN: ethylene binding, protein histidine kinase activity, receptor activity, glycogen synthase kinase 3 activity; INVOLVED IN: negative regulation of ethylene mediated signaling pathway; LOCATED IN: endomembrane system, endoplasmic reticulum membrane, membrane; EXPRESSED IN: 22 plant structure…
17.5.2	hormone metabolism.ethylene.signal transduction	c146858/f1p3/5587		1.56			(at3g23150 : 545.0) Involved in ethylene perception in Arabidopsis; ethylene response 2 (ETR2); FUNCTIONS IN: ethylene binding, protein histidine kinase activity, receptor activity, glycogen synthase kinase 3 activity; INVOLVED IN: negative regulation of ethylene mediated signaling pathway; LOCATED IN: endomembrane system, endoplasmic reticulum membrane, membrane; EXPRESSED IN: 22 plant structure…
17.5.2	hormone metabolism.ethylene.signal transduction	c153612/f1p1/984		3.43			(at3g50260 : 160.0) Encodes a member of the DREB subfamily A-5 of ERF/AP2 transcription factor family. The protein contains one AP2 domain. Involved in defense and freezing stress responses. There are 16 members in this subfamily including RAP2.1, RAP2.9 and RAP2.10.; cooperatively regulated by ethylene and jasmonate 1 (CEJ1); CONTAINS InterPro DOMAIN/s: DNA-binding, integrase-type (InterPro:IPR0…
17.5.2	hormone metabolism.ethylene.signal transduction	c32845/f5p0/1276		2.69			(at5g25190 : 145.0) encodes a member of the ERF (ethylene response factor) subfamily B-6 of ERF/AP2 transcription factor family. The protein contains one AP2 domain. There are 12 members in this subfamily including RAP2.11.; Integrase-type DNA-binding superfamily protein; CONTAINS InterPro DOMAIN/s: DNA-binding, integrase-type (InterPro:IPR016177), Pathogenesis-related transcriptional factor/ERF,…
17.5.2	hormone metabolism.ethylene.signal transduction	c39849/f1p2/1275		2.82		-1.87	(at3g50260 : 137.0) Encodes a member of the DREB subfamily A-5 of ERF/AP2 transcription factor family. The protein contains one AP2 domain. Involved in defense and freezing stress responses. There are 16 members in this subfamily including RAP2.1, RAP2.9 and RAP2.10.; cooperatively regulated by ethylene and jasmonate 1 (CEJ1); CONTAINS InterPro DOMAIN/s: DNA-binding, integrase-type (InterPro:IPR0…
17.5.2	hormone metabolism.ethylene.signal transduction	c6414/f6p5/1557		1.25			(q40478|erf5_tobac : 191.0) Ethylene-responsive transcription factor 5 (Ethylene-responsive element-binding factor 5 homolog) (EREBP-4) (NtERF4) - Nicotiana tabacum (Common tobacco) & (at5g51190 : 124.0) encodes a member of the ERF (ethylene response factor) subfamily B-3 of ERF/AP2 transcription factor family. The protein contains one AP2 domain. There are 18 members in this subfamily including …
17.5.2	hormone metabolism.ethylene.signal transduction	c6630/f3p1/861		2.98			(at3g50260 : 160.0) Encodes a member of the DREB subfamily A-5 of ERF/AP2 transcription factor family. The protein contains one AP2 domain. Involved in defense and freezing stress responses. There are 16 members in this subfamily including RAP2.1, RAP2.9 and RAP2.10.; cooperatively regulated by ethylene and jasmonate 1 (CEJ1); CONTAINS InterPro DOMAIN/s: DNA-binding, integrase-type (InterPro:IPR0…
17.5.1	hormone metabolism.ethylene.synthesis-degradation	c73299/f2p3/3402		1.5			(at3g51770 : 1174.0) Encodes a negative regulator of 1-aminocyclopropane-1-carboxylic acid synthase5(ACS5), which catalyze the rate-limiting step in ethylene biosynthesis. ETO1 directly interacts with ACS5 and inhibits its enzyme activity and targets it for degradation via proteasome-dependent pathway. It also interacts with CUL3 (a component of ubiquitin ligase complexes). eto1 (and eto3) mutati…
Jasmonic acid
17.7.1.3	hormone metabolism.jasmonate.synthesis-degradation.allene oxidase synthase	c26619/f1p3/1964	1.2	1.44	-1.54	-1.67	(q7xys3|c74a2_orysa : 490.0) Cytochrome P450 74A2 (EC 4.2.1.92) (Allene oxide synthase 2) (Hydroperoxide dehydrase 2) - Oryza sativa (Rice) & (loc_os03g12500.1 : 490.0) no description available & (at5g42650 : 485.0) Encodes a member of the cytochrome p450 CYP74 gene family that functions as an allene oxide synthase. This enzyme catalyzes dehydration of the hydroperoxide to an unstable allene oxid…
17.7.1.2	hormone metabolism.jasmonate.synthesis-degradation.lipoxygenase	c72273/f8p5/2810	-1.94	-1.3	-1.69	-1.77	(ipr013819 : 1500.0) Lipoxygenase, C-terminal & (p37831|lox1_soltu : 1232.0) Lipoxygenase 1 (EC 1.13.11.12) - Solanum tuberosum (Potato) & (at1g55020 : 1160.0) lipoxygenase, a defense gene conferring resistance Xanthomonas campestris; lipoxygenase 1 (LOX1); CONTAINS InterPro DOMAIN/s: Lipoxygenase, iron binding site (InterPro:IPR020833), Lipoxygenase, C-terminal (InterPro:IPR013819), Lipoxygenase…
17.7.1.2	hormone metabolism.jasmonate.synthesis-degradation.lipoxygenase	c72328/f2p11/3062	-2.79	-2.76	-5.24	-4.02	(loc_os02g10120.1 : 1010.0) no description available & (q84yk8|loxc2_orysa : 1003.0) Probable lipoxygenase 8, chloroplast precursor (EC 1.13.11.12) - Oryza sativa (Rice) & (at3g45140 : 996.0) Chloroplast lipoxygenase required for wound-induced jasmonic acid accumulation in Arabidopsis.Mutants are resistant to Staphylococcus aureus and accumulate salicylic acid upon infection.; lipoxygenase 2 (LOX…
17.7.1.2	hormone metabolism.jasmonate.synthesis-degradation.lipoxygenase	c82214/f1p25/3010	-1.61	-2.12	-2.24	-1.87	(ipr013819 : 1500.0) Lipoxygenase, C-terminal & (p37831|lox1_soltu : 1236.0) Lipoxygenase 1 (EC 1.13.11.12) - Solanum tuberosum (Potato) & (at1g55020 : 1187.0) lipoxygenase, a defense gene conferring resistance Xanthomonas campestris; lipoxygenase 1 (LOX1); CONTAINS InterPro DOMAIN/s: Lipoxygenase, iron binding site (InterPro:IPR020833), Lipoxygenase, C-terminal (InterPro:IPR013819), Lipoxygenase…
17.7.1.2	hormone metabolism.jasmonate.synthesis-degradation.lipoxygenase	c78256/f1p2/2771	-4.86				(p37831|lox1_soltu : 831.0) Lipoxygenase 1 (EC 1.13.11.12) - Solanum tuberosum (Potato) & (at3g22400 : 755.0) LOX5; FUNCTIONS IN: oxidoreductase activity, acting on single donors with incorporation of molecular oxygen, incorporation of two atoms of oxygen, lipoxygenase activity, iron ion binding, metal ion binding; INVOLVED IN: root development; LOCATED IN: chloroplast; EXPRESSED IN: 22 plant str…
17.7.1.5	hormone metabolism.jasmonate.synthesis-degradation.12-Oxo-PDA-reductase	c24042/f1p1/1335		1.38			(at1g76680 : 381.0) Encodes a member of an alpha/beta barrel fold family of FMN-containing oxidoreductases. One of the closely related 12-oxophytodienoic acid reductases. This enzyme is not expected to participate in jasmonic acid biosynthesis because during in vitro assays, it shows very little activity with the naturally occurring OPDA isomer. Shows activity towards 2,4,6-trinitrotoluene. Expre…
17.7.1.2	hormone metabolism.jasmonate.synthesis-degradation.lipoxygenase	c76229/f1p5/2814		-2.92			(ipr013819 : 1500.0) Lipoxygenase, C-terminal & (p37831|lox1_soltu : 1230.0) Lipoxygenase 1 (EC 1.13.11.12) - Solanum tuberosum (Potato) & (at1g55020 : 1159.0) lipoxygenase, a defense gene conferring resistance Xanthomonas campestris; lipoxygenase 1 (LOX1); CONTAINS InterPro DOMAIN/s: Lipoxygenase, iron binding site (InterPro:IPR020833), Lipoxygenase, C-terminal (InterPro:IPR013819), Lipoxygenase…
GA
17.6.1.11	hormone metabolism.gibberelin.synthesis-degradation.GA20 oxidase	c11143/f1p0/1201	2.36	2.04			(at4g25420 : 311.0) Encodes gibberellin 20-oxidase that is involved in the later steps of the gibberellin biosynthetic pathway. Regulated by a circadian clock. Weak expression response to far red light.; GA20OX1; CONTAINS InterPro DOMAIN/s: Isopenicillin N synthase (InterPro:IPR002283), Oxoglutarate/iron-dependent oxygenase (InterPro:IPR005123); BEST Arabidopsis thaliana protein match is: gibbere…
17.6.1.3	hormone metabolism.gibberelin.synthesis-degradation.ent-kaurene oxidase	c30767/f1p1/2139	-1.06	-1.48			(at5g25900 : 189.0) Encodes a member of the CYP701A cytochrome p450 family that is involved in later steps of the gibberellin biosynthetic pathway.; GA requiring 3 (GA3); FUNCTIONS IN: oxygen binding; INVOLVED IN: gibberellin biosynthetic process, gibberellic acid mediated signaling pathway, ent-kaurene oxidation to kaurenoic acid; LOCATED IN: chloroplast outer membrane, endoplasmic reticulum, mi…
17.6.1.1	hormone metabolism.gibberelin.synthesis-degradation.copalyl diphosphate synthase	c69223/f3p0/2820		-2.29			(at4g02780 : 748.0) Catalyzes the conversion of geranylgeranyl pyrophosphate (GGPP) to copalyl pyrophosphate (CPP) of gibberellin biosynthesis; GA REQUIRING 1 (GA1); CONTAINS InterPro DOMAIN/s: Terpene synthase, metal-binding domain (InterPro:IPR005630), Terpenoid synthase (InterPro:IPR008949), Terpenoid cylases/protein prenyltransferase alpha-alpha toroid (InterPro:IPR008930), Terpene synthase-l…
17.6.1.1	hormone metabolism.gibberelin.synthesis-degradation.copalyl diphosphate synthase	c96938/f1p2/2739		-1.65			(o04408|ksa_pea : 266.0) Ent-kaurene synthase A, chloroplast precursor (EC 5.5.1.13) (Ent-copalyl diphosphate synthase) (KSA) - Pisum sativum (Garden pea) & (at4g02780 : 224.0) Catalyzes the conversion of geranylgeranyl pyrophosphate (GGPP) to copalyl pyrophosphate (CPP) of gibberellin biosynthesis; GA REQUIRING 1 (GA1); CONTAINS InterPro DOMAIN/s: Terpene synthase, metal-binding domain (InterPro…
17.6.1.11	hormone metabolism.gibberelin.synthesis-degradation.GA20 oxidase	c19835/f2p1/1479		-3.05			(o04705|gao1d_wheat : 462.0) Gibberellin 20 oxidase 1-D (EC 1.14.11.-) (Gibberellin C-20 oxidase 1-D) (GA 20-oxidase 1-D) (Ta20ox1D) (TaGA20ox1-D) (Protein Wga20) - Triticum aestivum (Wheat) & (at4g25420 : 454.0) Encodes gibberellin 20-oxidase that is involved in the later steps of the gibberellin biosynthetic pathway. Regulated by a circadian clock. Weak expression response to far red light.; GA…
Brassinosteroid
17.3.1.2.99	hormone metabolism.brassinosteroid.synthesis-degradation.sterols.other	c125718/f1p0/2057	1.34	1.17			(loc_os03g12910.1 : 419.0) no description available & (at1g58440 : 410.0) Encodes a putative protein that has been speculated, based on sequence similarities, to have squalene monooxygenase activity.; XF1; FUNCTIONS IN: squalene monooxygenase activity; INVOLVED IN: response to water deprivation, sterol biosynthetic process; LOCATED IN: endomembrane system, integral to membrane; EXPRESSED IN: 29 p…
17.3.1.2.99	hormone metabolism.brassinosteroid.synthesis-degradation.sterols.other	c77174/f1p4/2601	-7.2	-6.22			(at1g78950 : 888.0) Terpenoid cyclases family protein; CONTAINS InterPro DOMAIN/s: Terpene synthase, conserved site (InterPro:IPR002365), Squalene cyclase (InterPro:IPR018333), Terpenoid cylases/protein prenyltransferase alpha-alpha toroid (InterPro:IPR008930), Prenyltransferase/squalene oxidase (InterPro:IPR001330); BEST Arabidopsis thaliana protein match is: camelliol C synthase 1 (TAIR:AT1G789…
Phytochrome
30.11	signalling.light	c153854/f2p4/3931		1.39			(p33530|phya1_tobac : 1800.0) Phytochrome A1 - Nicotiana tabacum (Common tobacco) & (at1g09570 : 1682.0) Light-labile cytoplasmic red/far-red light photoreceptor involved in the regulation of photomorphogenesis. It exists in two inter-convertible forms: Pr and Pfr (active) and functions as a dimer.The N terminus carries a single tetrapyrrole chromophore, and the C terminus is involved in dimeriza…

## Sheet: Stress DEGs
			Fold change
Heat		Seq ID	LY vs LG	UY vs UG	LR vs LY	UR vs UY	Description
20.2.1	stress.abiotic.heat	c16355/f5p3/922	-1.18	-1.17			(at1g80920 : 129.0) A nuclear encoded soluble protein found in the chloroplast stroma.; J8; FUNCTIONS IN: unfolded protein binding, heat shock protein binding; INVOLVED IN: protein folding, response to stress; LOCATED IN: nucleus; EXPRESSED IN: 24 plant structures; EXPRESSED DURING: 15 growth stages; CONTAINS InterPro DOMAIN/s: Molecular chaperone, heat shock protein, Hsp40, DnaJ (InterPro:IPR015…
20.2.1	stress.abiotic.heat	c142986/f2p1/8934	1.09				(at4g13830 : 181.0) DnaJ-like protein (J20); nuclear gene; DNAJ-like 20 (J20); FUNCTIONS IN: heat shock protein binding; INVOLVED IN: protein folding, response to stress; LOCATED IN: nucleus; EXPRESSED IN: 23 plant structures; EXPRESSED DURING: 13 growth stages; CONTAINS InterPro DOMAIN/s: Molecular chaperone, heat shock protein, Hsp40, DnaJ (InterPro:IPR015609), Heat shock protein DnaJ, N-termin…
20.2.1	stress.abiotic.heat	c63616/f13p15/2442		1.44			(at4g36040 : 135.0) Chaperone DnaJ-domain superfamily protein; FUNCTIONS IN: heat shock protein binding; INVOLVED IN: protein folding, response to stress; LOCATED IN: nucleus; EXPRESSED IN: 24 plant structures; EXPRESSED DURING: 14 growth stages; CONTAINS InterPro DOMAIN/s: Molecular chaperone, heat shock protein, Hsp40, DnaJ (InterPro:IPR015609), Heat shock protein DnaJ, N-terminal (InterPro:IPR…
20.2.1	stress.abiotic.heat	c73027/f2p3/2637		0.93			(at5g52640 : 168.0) Encodes a cytosolic heat shock protein AtHSP90.1. AtHSP90.1 interacts with disease resistance signaling components SGT1b and RAR1 and is required for RPS2-mediated resistance.; heat shock protein 90.1 (HSP90.1); FUNCTIONS IN: unfolded protein binding, ATP binding; INVOLVED IN: defense response to bacterium, response to heat, response to arsenic; LOCATED IN: cytosol, cell wall,…
20.2.1	stress.abiotic.heat	c76198/f1p3/2828		1.28			(at5g57710 : 880.0) Double Clp-N motif-containing P-loop nucleoside triphosphate hydrolases superfamily protein; FUNCTIONS IN: ATP binding; INVOLVED IN: response to karrikin; EXPRESSED IN: 22 plant structures; EXPRESSED DURING: 13 growth stages; CONTAINS InterPro DOMAIN/s: ATPase, AAA-2 (InterPro:IPR013093); BEST Arabidopsis thaliana protein match is: Double Clp-N motif-containing P-loop nucleosi…
20.2.1	stress.abiotic.heat	c81174/f1p5/2324		1.01	-1.39	-1.31	(loc_os05g38530.1 : 775.0) no description available & (p09189|hsp7c_pethy : 773.0) Heat shock cognate 70 kDa protein - Petunia hybrida (Petunia) & (at3g12580 : 770.0) heat shock protein 70 (HSP70); FUNCTIONS IN: ATP binding; INVOLVED IN: in 9 processes; LOCATED IN: cytosol, mitochondrion, cell wall, plasma membrane; EXPRESSED IN: 23 plant structures; EXPRESSED DURING: 11 growth stages; CONTAINS I…
20.2.1	stress.abiotic.heat	c87209/f4p3/4193		1.12			(p09887|hs22c_soybn : 125.0) Chloroplast small heat shock protein (Fragment) - Glycine max (Soybean) & (at4g27670 : 123.0) chloroplast located small heat shock protein.; heat shock protein 21 (HSP21); CONTAINS InterPro DOMAIN/s: Heat shock protein Hsp20 (InterPro:IPR002068), HSP20-like chaperone (InterPro:IPR008978); BEST Arabidopsis thaliana protein match is: HSP20-like chaperones superfamily pr…
20.2.1	stress.abiotic.heat	c154161/f1p5/1063		1.14			(p51819|hsp83_iponi : 730.0) Heat shock protein 83 - Ipomoea nil (Japanese morning glory) (Pharbitis nil) & (loc_os04g01740.1 : 710.0) no description available & (at5g52640 : 709.0) Encodes a cytosolic heat shock protein AtHSP90.1. AtHSP90.1 interacts with disease resistance signaling components SGT1b and RAR1 and is required for RPS2-mediated resistance.; heat shock protein 90.1 (HSP90.1); FUNCT…
20.2.1	stress.abiotic.heat	c225/f13p4/1049		1.39			(p51819|hsp83_iponi : 768.0) Heat shock protein 83 - Ipomoea nil (Japanese morning glory) (Pharbitis nil) & (at5g52640 : 758.0) Encodes a cytosolic heat shock protein AtHSP90.1. AtHSP90.1 interacts with disease resistance signaling components SGT1b and RAR1 and is required for RPS2-mediated resistance.; heat shock protein 90.1 (HSP90.1); FUNCTIONS IN: unfolded protein binding, ATP binding; INVOLV…
20.2.1	stress.abiotic.heat	c31659/f1p1/2584		1.04			(q01545|hsp22_iponi : 117.0) 18.8 kDa class II heat shock protein - Ipomoea nil (Japanese morning glory) (Pharbitis nil) & (at5g12020 : 111.0) 17.6 kDa class II heat shock protein (HSP17.6II); CONTAINS InterPro DOMAIN/s: Heat shock protein Hsp20 (InterPro:IPR002068), HSP20-like chaperone (InterPro:IPR008978); BEST Arabidopsis thaliana protein match is: heat shock protein 17.6A (TAIR:AT5G12030.1);…
20.2.1	stress.abiotic.heat	c35154/f1p0/1085		1.52			(q01545|hsp22_iponi : 144.0) 18.8 kDa class II heat shock protein - Ipomoea nil (Japanese morning glory) (Pharbitis nil) & (at5g12020 : 131.0) 17.6 kDa class II heat shock protein (HSP17.6II); CONTAINS InterPro DOMAIN/s: Heat shock protein Hsp20 (InterPro:IPR002068), HSP20-like chaperone (InterPro:IPR008978); BEST Arabidopsis thaliana protein match is: heat shock protein 17.6A (TAIR:AT5G12030.1);…
20.2.1	stress.abiotic.heat	c21728/f1p0/1557			4.58	4.19	(q03684|bip4_tobac : 137.0) Luminal-binding protein 4 precursor (BiP 4) (78 kDa glucose-regulated protein homolog 4) (GRP 78-4) - Nicotiana tabacum (Common tobacco) & (at5g28540 : 136.0) Encodes the luminal binding protein BiP, an ER-localized member of the HSP70 family. BiP is composed of an N-terminal ATP binding domain and a C-terminal domain that binds to hydrophobic patches on improperly/inc…
Cold
20.2.2	stress.abiotic.cold	c136754/f1p2/3157		1.28			(at5g67320 : 468.0) Encodes a WD-40 protein involved in histone deacetylation in response to abiotic stress.Identified in a screen for mutations with altered expression of stress induced genes. Functions as a repressor of cold tolerance induced genes. Loss of function mutants are hypersensitive to freezing.; high expression of osmotically responsive genes 15 (HOS15); CONTAINS InterPro DOMAIN/s: W…
Drought
20.2.3	stress.abiotic.drought/salt	c132978/f1p4/2339	2.08	2.41			(at1g31850 : 1006.0) S-adenosyl-L-methionine-dependent methyltransferases superfamily protein; CONTAINS InterPro DOMAIN/s: Protein of unknown function DUF248, methyltransferase putative (InterPro:IPR004159); BEST Arabidopsis thaliana protein match is: S-adenosyl-L-methionine-dependent methyltransferases superfamily protein (TAIR:AT4G19120.2); Has 35333 Blast hits to 34131 proteins in 2444 species…
20.2.3	stress.abiotic.drought/salt	c60944/f61p71/1402	1.34	2.03			(at5g25610 : 303.0) responsive to dehydration 22 (RD22) mediated by ABA; RESPONSIVE TO DESSICATION 22 (RD22); FUNCTIONS IN: nutrient reservoir activity; INVOLVED IN: response to desiccation, response to salt stress, response to abscisic acid stimulus; LOCATED IN: endomembrane system; EXPRESSED IN: 21 plant structures; EXPRESSED DURING: 13 growth stages; CONTAINS InterPro DOMAIN/s: BURP (InterPro:…
20.2.3	stress.abiotic.drought/salt	c69083/f1p25/1426	2.55	2.29			(at5g25610 : 307.0) responsive to dehydration 22 (RD22) mediated by ABA; RESPONSIVE TO DESSICATION 22 (RD22); FUNCTIONS IN: nutrient reservoir activity; INVOLVED IN: response to desiccation, response to salt stress, response to abscisic acid stimulus; LOCATED IN: endomembrane system; EXPRESSED IN: 21 plant structures; EXPRESSED DURING: 13 growth stages; CONTAINS InterPro DOMAIN/s: BURP (InterPro:…
20.2.3	stress.abiotic.drought/salt	c75150/f1p1/2520	2.56	3.19			(at1g31850 : 361.0) S-adenosyl-L-methionine-dependent methyltransferases superfamily protein; CONTAINS InterPro DOMAIN/s: Protein of unknown function DUF248, methyltransferase putative (InterPro:IPR004159); BEST Arabidopsis thaliana protein match is: S-adenosyl-L-methionine-dependent methyltransferases superfamily protein (TAIR:AT4G19120.2); Has 35333 Blast hits to 34131 proteins in 2444 species:…
20.2.3	stress.abiotic.drought/salt	c80690/f2p4/2523	2.66	2.84			(at4g19120 : 956.0) early-responsive to dehydration 3 (ERD3); CONTAINS InterPro DOMAIN/s: Protein of unknown function DUF248, methyltransferase putative (InterPro:IPR004159); BEST Arabidopsis thaliana protein match is: S-adenosyl-L-methionine-dependent methyltransferases superfamily protein (TAIR:AT1G31850.2); Has 1146 Blast hits to 1130 proteins in 105 species: Archae - 6; Bacteria - 157; Metazo…
20.2.3	stress.abiotic.drought/salt	c80989/f2p4/2668	1.66	1.69			(at1g31850 : 1004.0) S-adenosyl-L-methionine-dependent methyltransferases superfamily protein; CONTAINS InterPro DOMAIN/s: Protein of unknown function DUF248, methyltransferase putative (InterPro:IPR004159); BEST Arabidopsis thaliana protein match is: S-adenosyl-L-methionine-dependent methyltransferases superfamily protein (TAIR:AT4G19120.2); Has 35333 Blast hits to 34131 proteins in 2444 species…
20.2.3	stress.abiotic.drought/salt	c82558/f6p78/1513	1.5	2.2			(at5g25610 : 303.0) responsive to dehydration 22 (RD22) mediated by ABA; RESPONSIVE TO DESSICATION 22 (RD22); FUNCTIONS IN: nutrient reservoir activity; INVOLVED IN: response to desiccation, response to salt stress, response to abscisic acid stimulus; LOCATED IN: endomembrane system; EXPRESSED IN: 21 plant structures; EXPRESSED DURING: 13 growth stages; CONTAINS InterPro DOMAIN/s: BURP (InterPro:…
20.2.3	stress.abiotic.drought/salt	c83549/f12p7/1331	1.48	2.3			(at5g25610 : 270.0) responsive to dehydration 22 (RD22) mediated by ABA; RESPONSIVE TO DESSICATION 22 (RD22); FUNCTIONS IN: nutrient reservoir activity; INVOLVED IN: response to desiccation, response to salt stress, response to abscisic acid stimulus; LOCATED IN: endomembrane system; EXPRESSED IN: 21 plant structures; EXPRESSED DURING: 13 growth stages; CONTAINS InterPro DOMAIN/s: BURP (InterPro:…
20.2.3	stress.abiotic.drought/salt	c84128/f235p47/1433		2.69			(at5g25610 : 307.0) responsive to dehydration 22 (RD22) mediated by ABA; RESPONSIVE TO DESSICATION 22 (RD22); FUNCTIONS IN: nutrient reservoir activity; INVOLVED IN: response to desiccation, response to salt stress, response to abscisic acid stimulus; LOCATED IN: endomembrane system; EXPRESSED IN: 21 plant structures; EXPRESSED DURING: 13 growth stages; CONTAINS InterPro DOMAIN/s: BURP (InterPro:…
20.2.3	stress.abiotic.drought/salt	c91877/f1p3/2723		-1.41			(at2g39750 : 922.0) S-adenosyl-L-methionine-dependent methyltransferases superfamily protein; CONTAINS InterPro DOMAIN/s: Protein of unknown function DUF248, methyltransferase putative (InterPro:IPR004159); BEST Arabidopsis thaliana protein match is: Putative methyltransferase family protein (TAIR:AT5G06050.1); Has 1633 Blast hits to 1528 proteins in 174 species: Archae - 2; Bacteria - 140; Metaz…
20.2.3	stress.abiotic.drought/salt	c25531/f3p2/2200		0.99			(at3g12360 : 479.0) Encodes a protein with an ankyrin motif and transmembrane domains that is involved in salt tolerance. Expressed throughout the plant and localized to the plasma membrane. Loss of function mutations show an increased tolerance to salt based on assaying seedling growth in the presence of salt. In the mutants, induction of genes required for production of reactive oxygen species …
20.2.3	stress.abiotic.drought/salt	c55297/f1p3/1869		1.98			(at5g25610 : 303.0) responsive to dehydration 22 (RD22) mediated by ABA; RESPONSIVE TO DESSICATION 22 (RD22); FUNCTIONS IN: nutrient reservoir activity; INVOLVED IN: response to desiccation, response to salt stress, response to abscisic acid stimulus; LOCATED IN: endomembrane system; EXPRESSED IN: 21 plant structures; EXPRESSED DURING: 13 growth stages; CONTAINS InterPro DOMAIN/s: BURP (InterPro:…
20.2.3	stress.abiotic.drought/salt	c59336/f1p3/1265		3.28			(at5g25610 : 303.0) responsive to dehydration 22 (RD22) mediated by ABA; RESPONSIVE TO DESSICATION 22 (RD22); FUNCTIONS IN: nutrient reservoir activity; INVOLVED IN: response to desiccation, response to salt stress, response to abscisic acid stimulus; LOCATED IN: endomembrane system; EXPRESSED IN: 21 plant structures; EXPRESSED DURING: 13 growth stages; CONTAINS InterPro DOMAIN/s: BURP (InterPro:…
20.2.3	stress.abiotic.drought/salt	c67862/f1p8/1321		9.49			(at5g25610 : 307.0) responsive to dehydration 22 (RD22) mediated by ABA; RESPONSIVE TO DESSICATION 22 (RD22); FUNCTIONS IN: nutrient reservoir activity; INVOLVED IN: response to desiccation, response to salt stress, response to abscisic acid stimulus; LOCATED IN: endomembrane system; EXPRESSED IN: 21 plant structures; EXPRESSED DURING: 13 growth stages; CONTAINS InterPro DOMAIN/s: BURP (InterPro:…
Metal binding
15.2	metal handling.binding, chelation and storage	c18604/f2p0/530	-1.32	-2.07			(p43389|mt3_actch : 95.5) Metallothionein-like protein type 3 PKIWI503 - Actinidia chinensis (Kiwi) (Yangtao) & (at3g15353 : 94.4) metallothionein, binds to and detoxifies excess copper and other metals, limiting oxidative damage; metallothionein 3 (MT3); FUNCTIONS IN: copper ion binding; INVOLVED IN: cellular copper ion homeostasis; LOCATED IN: cellular_component unknown; EXPRESSED IN: 22 plant …
15.2	metal handling.binding, chelation and storage	c21738/f1p1/1330	-3.05	-4.49			(at5g24580 : 276.0) Heavy metal transport/detoxification superfamily protein ; FUNCTIONS IN: copper ion binding, metal ion binding; INVOLVED IN: copper ion transport, metal ion transport; LOCATED IN: cellular_component unknown; EXPRESSED IN: 20 plant structures; EXPRESSED DURING: 13 growth stages; CONTAINS InterPro DOMAIN/s: Heavy metal transport/detoxification protein (InterPro:IPR006121); BEST …
15.2	metal handling.binding, chelation and storage	c84187/f10p6/1481	-1.86	-1.82			(at5g63530 : 213.0) Farnesylated protein that binds metals.; farnesylated protein 3 (FP3); FUNCTIONS IN: transition metal ion binding, metal ion binding; INVOLVED IN: cellular transition metal ion homeostasis; LOCATED IN: plasma membrane; EXPRESSED IN: 22 plant structures; EXPRESSED DURING: 13 growth stages; CONTAINS InterPro DOMAIN/s: Heavy metal transport/detoxification protein (InterPro:IPR006…
15.2	metal handling.binding, chelation and storage	c28825/f15p14/1398		-1.78			(at1g09240 : 421.0) Encodes a nicotianamine synthase.; nicotianamine synthase 3 (NAS3); CONTAINS InterPro DOMAIN/s: Nicotianamine synthase (InterPro:IPR004298); BEST Arabidopsis thaliana protein match is: nicotianamine synthase 4 (TAIR:AT1G56430.1); Has 198 Blast hits to 195 proteins in 46 species: Archae - 20; Bacteria - 10; Metazoa - 0; Fungi - 20; Plants - 147; Viruses - 0; Other Eukaryotes - …
